# Supplementary material for: Estimating Point and Interval Frequency of Antigen-Specific CD4+ T Cells Based on Short In Vitro Expansion and Improved Poisson Distribution Analysis
Source: PLoS One. 2012 Aug 7;7(8):e42340. doi: 10.1371/journal.pone.0042340 (PMC3413706; doi:10.1371/journal.pone.0042340)
Supplement: Table S9 — Excel application and instructions for the calculation of Ag-specific CD4+ T cell frequency. (XLS) [file pone.0042340.s009.xls]

## Sheet: Application
					Calculation of Ag-specific CD4+ T cell frequency
	DATA from unstimulated wells		Outlier detection			Data without Outliers					DATA from Ag-stimulated wells	Inactive/active wells					Frequency estimation
	NA		Q1	#NUM!		#NUM!		Mean	#NUM!		NA	NA		Number of inactive wells	0		Point frequency	0
	NA		Q2	#NUM!		#NUM!		Standard deviation	#NUM!		NA	NA		Number of wells	0
	NA		Q3	#NUM!		#NUM!		epsilon	0.05		NA	NA		Number of cells/well	30000		Inferior quantile	#NUM!
	NA					#NUM!		k_Cantelli	4.3589		NA	NA					Superior quantile	#NUM!
	NA		IQR (Q3-Q1)	#NUM!		#NUM!					NA	NA		alpha	0.05
	NA		outlier threshold	#NUM!		#NUM!		Threshold	#NUM!		NA	NA					Lower limit of c.i.	0
	NA					#NUM!					NA	NA					upper limit of c.i.	#DIV/0!
	NA					#NUM!					NA	NA
	NA					#NUM!					NA	NA
	NA					#NUM!					NA	NA
	NA					#NUM!					NA	NA		Instructions:
	NA					#NUM!					NA	NA
	NA					#NUM!					NA	NA		1. Paste cytokine concentrations of the unstimulated wells in a
	NA					#NUM!					NA	NA		sequential order in the yellow cells of column B, starting from B5.
	NA					#NUM!					NA	NA		Unused cells must be indicated as NA (Not Allowed).
	NA					#NUM!					NA	NA
	NA					#NUM!					NA	NA		2. Paste cytokine concentrations of the antigen-stimulated wells in a
	NA					#NUM!					NA	NA		sequential order in the yellow cells of column L, starting from L5.
	NA					#NUM!					NA	NA		Unused cells must be indicated as NA (Not Allowed).
	NA					#NUM!					NA	NA
	NA					#NUM!					NA	NA		3. Insert the number (without comma) of seeded CD4+ T cells/well
	NA					#NUM!					NA	NA		in P7.
	NA					#NUM!					NA	NA
	NA					#NUM!					NA	NA		4. Insert the value for epsilon in J7. It is usually set as 0.05 and
	NA					#NUM!					NA	NA		represents the confidence level for the calculation of the threshold.
	NA					#NUM!					NA	NA
	NA					#NUM!					NA	NA		5. Insert the value for alpha in P9. It is usually set as 0.05 and
	NA					#NUM!					NA	NA		represents one minus the confidence level for the calculation of the frequency.
	NA					#NUM!					NA	NA
	NA					#NUM!					NA	NA		6. The point estimation of CD4+ T cell frequency is calculated in S5.
	NA					#NUM!					NA	NA		The interval estimation of CD4+ T cell frequency is calculated
	NA					#NUM!					NA	NA		in S9 (lower limit) and in S10 (upper limit).
	NA					#NUM!					NA	NA
	NA					#NUM!					NA	NA			cells filled by the user
	NA					#NUM!					NA	NA
	NA					#NUM!					NA	NA			cells calculated by the application
	NA					#NUM!					NA	NA
	NA					#NUM!					NA	NA			the red triangle indicates a comment to the cell
	NA					#NUM!					NA	NA
	NA					#NUM!					NA	NA
	NA					#NUM!					NA	NA
	NA					#NUM!					NA	NA
	NA					#NUM!					NA	NA
	NA					#NUM!					NA	NA
	NA					#NUM!					NA	NA
	NA					#NUM!					NA	NA
	NA					#NUM!					NA	NA
	NA					#NUM!					NA	NA
	NA					#NUM!					NA	NA
	NA					#NUM!					NA	NA
	NA					#NUM!					NA	NA
	NA					#NUM!					NA	NA
	NA					#NUM!					NA	NA
	NA					#NUM!					NA	NA
	NA					#NUM!					NA	NA
	NA					#NUM!					NA	NA
	NA					#NUM!					NA	NA
	NA					#NUM!					NA	NA
	NA					#NUM!					NA	NA
	NA					#NUM!					NA	NA
